# Supplementary material for: Neighborhood level socioeconomic disparities are associated with reduced colorectal cancer survival
Source: Sci Rep. 2025 Sep 25;15:32795. doi: 10.1038/s41598-025-17659-x (PMC12464318; doi:10.1038/s41598-025-17659-x)
Supplement: Supplementary file 3 — Supplementary Information 3. [file 41598_2025_17659_MOESM3_ESM.xlsx]

## Sheet: Table S1
	Table S1. Sociodemographic, Clinical, and Treatment Characteristics of Patients with Colorectal Cancer by Residence in Low Socioeconomic Census Tract Status, The Surveillance, Epidemiology, and End Results (SEER) 2006–2020 (n=253,141)
	Patient Characteristics	Unweighted				Weighted*
		Not Residing in Low Socioeconomic Census Tracta	Residing in Low Socioeconomic Census Tracta	Standardized Difference†		Not Residing in Low Socioeconomic Census Tract	Residing in Low Socioeconomic Census Tract	Standardized Difference§
		n (%)	n (%)			%‡	%‡
	No. of Patients	212331 (83.9%)	40810 (16.1%)			0.5	0.5
	Age
	Mean (SD)	66.2 (13.79)	65.4 (13.10)	0.06		66.0 (4.3)	65.8 (9.6)	0.0244
	Median (IQR)	67.0 (56.0, 77.0)	66.0 (56.0, 75.0)			66.0 (56.0, 76.0)	66 (57.0, 76.0)
	Age Groups, n (%)							0||
	20-50 years	29074 (13.7%)	5269 (12.9%)	0.0230207		0.128	0.128
	51-60 years	44574 (21.0%)	9289 (22.8%)	0.0427971		0.217	0.217
	61-70 years	53906 (25.4%)	11517 (28.2%)	0.0639985		0.276	0.276
	70+ years	84777 (39.9%)	14735 (36.1%)	0.0787641		0.378	0.378
	Sex, n (%)							0||
	Male	110299 (51.9%)	21294 (52.2%)	0		0.521	0.521
	Female	102032 (48.1%)	19516 (47.8%)	0		0.479	0.479
	Race, n (%)							0||
	Non-Hispanic White	149033 (70.2%)	21061 (51.6%)	0.387881		0.614	0.614
	Non-Hispanic Black	15947 (7.5%)	10634 (26.1%)	0.512296		0.169	0.169
	Non-Hispanic American Indian/Alaska Native	880 (0.4%)	221 (0.5%)	0.0184268		0.005	0.005
	Non-Hispanic Asian or Pacific Islander	21585 (10.2%)	1830 (4.5%)	0.219371		0.052	0.052
	Hispanic(All Races)	23840 (11.2%)	6969 (17.1%)	0.168397		0.156	0.156
	Non-Hispanic Unknown Race	1046 (0.5%)	95 (0.2%)	0.0432335		0.003	0.003
	Marital Status at Diagnosis, n (%)							0||
	Married/Partner	119527 (56.3%)	18283 (44.8%)	0.231397		0.484	0.484
	Separated/Divorced	20380 (9.6%)	5198 (12.7%)	0.0997802		0.122	0.122
	Single(Never married)	30064 (14.2%)	8631 (21.1%)	0.18411		0.183	0.183
	Widowed	31893 (15.0%)	6561 (16.1%)	0.0291592		0.162	0.162
	Unknown	10467 (4.9%)	2137 (5.2%)	0.0139723		0.05	0.05
	Year of Diagnosis, n (%)							0||
	2006	15254 (7.2%)	2714 (6.7%)	0.0210354		0.067	0.067
	2007	15391 (7.2%)	2742 (6.7%)	0.0207819		0.067	0.067
	2008	15284 (7.2%)	2707 (6.6%)	0.0222706		0.067	0.067
	2009	15054 (7.1%)	2752 (6.7%)	0.0136534		0.066	0.066
	2010	14400 (6.8%)	2822 (6.9%)	0.00527004		0.068	0.068
	2011	14225 (6.7%)	2760 (6.8%)	0.0025384		0.068	0.068
	2012	14596 (6.9%)	2766 (6.8%)	0.00382339		0.067	0.067
	2013	13836 (6.5%)	2807 (6.9%)	0.0144809		0.069	0.069
	2014	14280 (6.7%)	3042 (7.5%)	0.0283956		0.074	0.074
	2015	14064 (6.6%)	2961 (7.3%)	0.0248696		0.073	0.073
	2016	13913 (6.6%)	2742 (6.7%)	0.00668676		0.067	0.067
	2017	13665 (6.4%)	2588 (6.3%)	0.00384885		0.065	0.065
	2018	13172 (6.2%)	2579 (6.3%)	0.00478838		0.063	0.063
	2019	13646 (6.4%)	2614 (6.4%)	0.000876002		0.065	0.065
	2020	11551 (5.4%)	2214 (5.4%)	0.00065959		0.055	0.055
	Persistent Poverty Census Tract							0||
	Yes	2580 (1.2%)	18799 (46.1%)	1.24		0.103	0.103
	No	209751 (98.8%)	22011 (53.9%)			0.897	0.897
	Census Urban-Area Categorization, n(%)							0||
	All Urban	142547 (67.1%)	23327 (57.2%)	0.206743		0.562	0.562
	Mostly Urban	43485 (20.5%)	9026 (22.1%)	0.0399993		0.227	0.227
	Mostly Rural	14370 (6.8%)	3302 (8.1%)	0.0504802		0.09	0.09
	All Rural	11929 (5.6%)	5155 (12.6%)	0.245385		0.121	0.121
	Clinical and Treatment Characteristics
	Colorectal Cancer Histological Type, n (%)							0||
	Adenocarcinoma	196204 (92.4%)	37710 (92.4%)	0		0.924	0.924
	Mucinous	14589 (6.9%)	2809 (6.9%)	0		0.068	0.068
	Other	1538 (0.6%)	291 (0.7%)	0		0.008	0.008
	SEER Summary Stage, n (%)							0||
	Localized	100548 (47.4%)	19043 (46.7%)	0.01		0.466	0.466
	Regional	111783 (52.6%)	21767 (53.3%)	0.01		0.534	0.534
	AJCC Stage, n (%)							0||
	Stage 1	65914 (31.0%)	11944 (29.3%)	0.0386994		0.296	0.296
	Stage 2	69060 (32.5%)	13927 (34.1%)	0.0339851		0.337	0.337
	Stage 3	77357 (36.4%)	14939 (36.6%)	0.00361291		0.366	0.366
	Pathologic Grade, n (%)
	Grade 1	18229 (8.6%)	3455 (8.5%)	0.00426547		0.085	0.084	0
	Grade 2	137510 (64.8%)	26827 (65.7%)	0.0204607		0.648	0.658	0.02
	Grade 3	26250 (12.4%)	4402 (10.8%)	0.0492834		0.12	0.109	0.04
	Grade 4	3615 (1.7%)	751 (1.8%)	0.0104395		0.018	0.02	0.02
	Other	26727 (12.6%)	5375 (13.2%)	0.0174163		0.13	0.129	0
	TNM-T, n (%)							0||
	T0/T1	38680 (18.2%)	6933 (17.0%)	0.0322579		0.171	0.171
	T2	30183 (14.2%)	5489 (13.5%)	0.0221579		0.137	0.137
	T3	99909 (47.1%)	19615 (48.1%)	0.0202407		0.478	0.478
	T4	5257 (2.5%)	999 (2.4%)	0.00180187		0.025	0.025
	Unknown	38302 (18.0%)	7774 (19.0%)	0.0260005		0.189	0.189
	TNM-N, n (%)							0||
	N0	121678 (57.3%)	23293 (57.1%)	0.00463042		0.569	0.569
	N1	19865 (9.4%)	3522 (8.6%)	0.0253598		0.087	0.087
	Unknown	70788 (33.3%)	13995 (34.3%)	0.0201783		0.344	0.344
	Surgery Status, n (%)
	None	8882 (4.2%)	2150 (5.3%)	0.0511612		0.046	0.05	0.0211677
	Local tumor surgery	52270 (24.6%)	9249 (22.7%)	0.0459944		0.239	0.232	0.0168693
	Colectomy or proctectomy	151076 (71.2%)	29363 (72.0%)	0.0177174		0.715	0.717	0.00470214
	Unknown	103 (0.0%)	48 (0.1%)	0.0239906		0.001	0.001	0.0180212
	Radiotherapy, n (%)
	None/Unknown/Unknown if administered¶	177900 (83.8%)	34069 (83.5%)	0.00817064		0.835	0.834	0.00133551
	Yes	33579 (15.8%)	6545 (16.0%)	0.00610182		0.161	0.161	0.000327422
	Refusal	852 (0.4%)	196 (0.5%)	0.011928		0.004	0.005	0.00912705
	Chemotherapy, n (%)
	No/Unknown	133240 (62.8%)	25559 (62.6%)	0.0025		0.622	0.629	0.0151
	Yes	79091 (37.2%)	15251 (37.4%)	0.0025		0.378	0.371	0.0151
	Time from Diagnosis to Treatment (Months), n (%)
	1 month or less	179047 (84.3%)	33567 (82.3%)	0.0555744		0.838	0.827	0.0285768
	2 months	20879 (9.8%)	4023 (9.9%)	0.000827239		0.099	0.098	0.0039021
	3 months or more	7903 (3.7%)	2018 (4.9%)	0.0600858		0.041	0.047	0.0292912
	Unknown	4502 (2.1%)	1202 (2.9%)	0.052531		0.022	0.028	0.0370693
	Time from Diagnosis to Treatment (Months)
	Mean (SD)	0.7 (1.03)	0.7 (1.15)	0.02		0.7 (0.3)	0.7 (0.8)	0.004
	Median (IQR)	0.0 (0.0, 1.0)	0.0 (0.0, 1.0)			0 (0, 1)	0 (0, 1)
	Tumor Size (mm)
	Mean (SD)	45.1 (33.19)	47.5 (36.84)	0.07		46.4 (10.7)	47.2 (27.8)	0.0401
	Median (IQR)	40.0 (27.0, 59.0)	43.0 (30.0, 60.0)			42 (29, 60)	42 (30, 60)
	Tumor Size Group, n (%)							0||
	< 5cm	115097 (54.2%)	20788 (50.9%)	0.0654799		0.52	0.52
	≥ 5cm	72231 (34.0%)	14961 (36.7%)	0.0552908		0.358	0.358
	Unknown	25003 (11.8%)	5061 (12.4%)	0.0192004		0.122	0.122
	Total Number of malignant Tumors
	Mean (SD)	1.2 (0.44)	1.2 (0.42)	0.02		1.2 (0.1)	1.2 (0.3)	0.0063
	Median (IQR)	1.0 (1.0, 1.0)	1.0 (1.0, 1.0)			1 (1, 1)	1 (1, 1)
	Total Number of malignant Tumors Group , n (%)							0||
	1	182306 (85.9%)	35224 (86.3%)	0.01		0.861	0.861
	2+	30025 (14.1%)	5586 (13.7%)	0.01		0.139	0.139
	Tumor Location, n (%)							0||
	Proximal colon	89079 (42.0%)	16937 (41.5%)	0.00914232		0.416	0.416
	Distal colon	58803 (27.7%)	11748 (28.8%)	0.0242824		0.282	0.282
	Other	64449 (30.4%)	12125 (29.7%)	0.0140106		0.302	0.302
	a Low socioeconomic status (SES) census tract was defined as residing in the lowest SES Index quintile
	* Using overlap weighting. The weighting aims to construct a pseudo-sample in which residing in low socioeconomic census tract status is independent of the baseline demographics and cancer characteristics influencing the likelihood of residing in a persistent poverty census tract
	† Absolute difference in means or proportions divided by pooled standard deviation. The imbalance between residing and not residing in a low socioeconomic census tract is defined as an absolute value greater than 0.10; smaller values indicate better balance.
	‡ Overlap weighted proportions
	§ Overlap-weighted standardized differences. All patient baseline demographics and cancer characteristics were used to estimate the weights.
	|| Overlapping weighting resulted in an exact balance between residing and not residing in a low socioeconomic census tract group for this variable
	¶ Including recommended and unknown if administered
	SD, standard deviation, SES; socioeconomic status
	RUCA, n (%)
	Rural	20338 (9.6%)	12458 (30.5%)	0.54		0.141	0.296	0.3803
	Urban	191993 (90.4%)	28352 (69.5%)	0.54		0.859	0.704	0.3803

## Sheet: Table S2
	Table S2. Associations Between Residing in 1) Persistently Impoverished Census Tract or 2) Low Socioeconomic Census Tract and All-Cause and Colorectal Cancer Specific Mortality in Patients with Colorectal Cancer, The Surveillance, Epidemiology, and End Results (SEER), 2006–2020
	Outcomes	Number of Participants	Number of Events	Person-Years	Incidence Rate Per 100 Person-Years	Absolute Incidence Rate Difference Per 100 Person-Years	Adjusted‡ Hazard Ratio
					(95% CI)	(95% CI)	HR (95% CI)
	All-Cause Mortality
	Residing in Persistently Impoverished Census Tract
	Yes	21908	9119	111054	8.21 (8.04 to 8.38)	1.61 (1.44 to 1.79)	1.18 (1.16 to 1.21)
	No	234522	85236	1.29178e+06	6.60 (6.55 to 6.64)		Ref.
	Residing in Low Socioeconomic Census Tract*
	Yes	40810	16926	208242	8.13 (8.01 to 8.25)	1.65 (1.52 to 1.78)	1.16 (1.14 to 1.19)
	No	212331	76375	1.17881e+06	6.48 (6.43 to 6.53)		Ref.
	Colorectal Cancer Specific Mortality
	Residing in Persistently Impoverished Census Tract					0.91 (0.79 to 1.04)
	Yes	21908	4353	111054	3.92 (3.81 to 4.04)		1.15 (1.11 to 1.18)
	No	234522	38822	1.29178e+06	3.01 (2.98 to 3.04)		Ref.
	Residing in Low Socioeconomic Census Tract*
	Yes	40810	7910	208242	3.80 (3.72 to 3.88)	0.85 (0.76 to 0.94)	1.12 (1.09 to 1.16)
	No	212331	34771	1.17881e+06	2.95 (2.98 to 2.92)		Ref.
	* Low socioeconomic status (SES) Census Tract was defined as residing in the lowest SES Index quintile
	† Adjusted using overlapping weights estimated using sex, age, race-ethnicity, marital status at diagnosis, year of diagnosis, census urban-area categorization, colorectal cancer histological type, seer summary stage, AJCC staging, TNM-N, TNM-T, tumor location, tumor size, and total number of in situ/malignant tumors
	‡ Adjusted using overlapping weights estimated using sex, age, race-ethnicity, marital status at diagnosis, year of diagnosis, census urban-area categorization, colorectal cancer histological type, seer summary stage, AJCC staging, TNM-N, TNM-T, tumor location, tumor size, and total number of in situ/malignant tumors , and residing persistently impoverished census tract
	HR= Hazard Ratio, CI = confidence interval

## Sheet: Table S3
	Table S3. Associations Between Residing in 1) Persistently Impoverished Census Tract or 2) Low Socioeconomic Census Tract and All-Cause and Colorectal Cancer Specific Mortality in Patients with All Stages (Stages I-IV) Colorectal Cancer, The Surveillance, Epidemiology, and End Results (SEER), 2006–2020
	Outcomes	Number of Participants	Number of Events	Person-Years	Incidence Rate Per 100 Person-Years	Absolute Incidence Rate Difference Per 100 Person-Years	Adjusted‡ Hazard Ratio
					(95% CI)	(95% CI)	HR (95% CI)
	All-Cause Mortality
	Residing in Persistently Impoverished Census Tract
	Yes	32760	17178	132414	12.97 (12.78 to 13.17)	2.89 (2.69 to 3.94)	1.13 (1.11 to 1.15)
	No	331750	152852	1.5165e+06	10.08 (10.03 to 10.13)		Ref.
	Residing in Low Socioeconomic Census Tract*
	Yes	60019	31072	246748	12.59 (12.45 to 12.73)	2.69 (2.55 to 2.84)	1.12 (1.10 to 1.14)
	No	299616	136887	1.38295e+06	9.90 (9.84 to 9.95)		Ref.
	Colorectal Cancer Specific Mortality
	Residing in Persistently Impoverished Census Tract					1.96 (1.81 to 2.12)
	Yes	32760	10770	132414	8.13 (7.98 to 8.29)		1.09 (1.06 to 1.11)
	No	331750	93560	1.5165e+06	6.17 (6.13 to 6.21)		Ref.
	Residing in Low Socioeconomic Census Tract*
	Yes	60019	19140	246748	7.76 (7.65 to 7.87)	1.69 (1.57 to 1.81)	1.07 (1.05 to 1.10)
	No	299616	83879	1.38295e+06	6.07 (6.02 to 6.11)		Ref.
	* Low socioeconomic status (SES) Census Tract was defined as residing in the lowest SES Index quintile
	† Adjusted using overlapping weights estimated using sex, age, race-ethnicity, marital status at diagnosis, year of diagnosis, census urban-area categorization, colorectal cancer histological type, seer summary stage, AJCC staging, TNM-N, TNM-T, tumor location, tumor size, and total number of in situ/malignant tumors
	‡ Adjusted using overlapping weights estimated using sex, age, race-ethnicity, marital status at diagnosis, year of diagnosis, census urban-area categorization, colorectal cancer histological type, seer summary stage, AJCC staging, TNM-N, TNM-T, tumor location, tumor size, and total number of in situ/malignant tumors , and residing persistently impoverished census tract
	HR= Hazard Ratio, CI = confidence interval
